# Supplementary material for: Spartinivicinus ruber gen. nov., sp. nov., a Novel Marine Gammaproteobacterium Producing Heptylprodigiosin and Cycloheptylprodigiosin as Major Red Pigments
Source: Front Microbiol. 2020 Aug 28;11:2056. doi: 10.3389/fmicb.2020.02056 (PMC7484904; doi:10.3389/fmicb.2020.02056)
Supplement: Supplementary file 2 [file Data_Sheet_2.xlsx]

## Sheet: MIGS.ba.miscellaneous.4.0.tsv
# This is a submission template for batch deposit of 'MIGS: cultured bacteria/archaea, miscellaneous; version 4.0' samples to the NCBI BioSample database (http://www.ncbi.nlm.nih.gov/biosample/).
# Fields with an asterisk (*) are mandatory. Your submission will fail if any mandatory fields are not completed. If information is unavailable for any mandatory field, please enter 'not collected', 'not applicable' or 'missing' as appropriate.
# All other fields are optional. Leave optional fields empty if no information is available.
# You can add any number of custom fields to fully describe your BioSamples, simply include them in the table.
# CAUTION: Be aware that Excel may automatically apply formatting to your data. In particular, take care with dates, incrementing autofills and special characters like / or -. Doublecheck that your text file is accurate before uploading to BioSample.
# TO MAKE A SUBMISSION:
# 1. Complete the template table (typically in Excel, or another spreadsheet application)
# 2. Save the worksheet as a Text (Tab-delimited) file - use 'File, Save as, Save as type: Text (Tab-delimited)'
# 3. Upload the file on the 'Attributes' tab of the BioSample Submission Portal at https://submit.ncbi.nlm.nih.gov/subs/biosample/.
# 4. If you have any questions, please contact us at biosamplehelp@ncbi.nlm.nih.gov.
BioSample	SAMN14122253
*sample_name	S2_4_1H
sample_ID
description	bacterial isolate
genome accession	CP048878-CP048881
bioproject_id
Accession	PRJNA607118
GOLD Project ID
GOLDCARD:
GOLD Stamp ID
*organism	Oceanospirillales bacterium
*strain	S2_4_1H
NCBI taxonomy ID	2683272
*collection_date	2018
collector	Zhaobin Huang
*env_biome	coastal sediment
*env_feature	coastal sediment of Spartina
*env_material	sediment
*geo_loc_name	China:Fujian
preservation since isolation	liquid culture in 20% glycerol
*isol_growth_condt	marine broth 2216 medium
*lat_lon	24.51N, 118.40E
*num_replicons	1
*ref_biomaterial	not applicable
*ref_biomaterial	not applicable
Habitat	coastal sediment
observed biotic relationship
Oxygen Requirement	Mesophilic
Temperature Range	15 - 40 °C
Temperature Optimum	35 °C
Salinity Optimum	0-7
pH Optimum
Ammonium tolerance
Ammonium optimum
urease genes / ureolytic
Motility
Flagellation
Gram Staining	Gram-staining-negative
Membrane Structure
Inclusion bodies
Cell Arrangements
Cell Shape	rod
Metabolic Phenotypes
Energy & Reductant Source
Carbon Source
disease	None
Colony	red pigmented
